# Supplementary material for: Unlocking the Potential of Human-Induced Pluripotent Stem Cells: Cellular Responses and Secretome Profiles in Peptide Hydrogel 3D Culture
Source: Cells. 2024 Jan 12;13(2):143. doi: 10.3390/cells13020143 (PMC10814310; doi:10.3390/cells13020143)
Supplement: Supplementary file 1 [file cells-13-00143-s001.zip]

Archive with 3 entries (3 files):
- Supplementary Figures.pdf
- Supplementary Table S1. Proteins profile of 3D hiPSCs cultured in mTeSR1.pdf
- Supplementary Table S2.  Proteins profiles selected from 3D hiPSCs cultured in E8.pdf
